# Supplementary material for: Immediate mood changes and practice adherence during a self-directed SKT1 meditation program in university students: An intensive longitudinal study
Source: PLoS One. 2026 May 29;21(5):e0350556. doi: 10.1371/journal.pone.0350556 (PMC13220996; doi:10.1371/journal.pone.0350556)
Supplement: S1 Data — Underlying data used for all analyses in this study. Available at Mendeley Data (doi:10.17632/gnm2j5tb34.1). (XLSX) [file pone.0350556.s001.xlsx]

## Sheet: FINAL 710 Anonymous (IRB)
ID	Session_Number	Pre_Neg_Mood	Post_Neg_Mood	Adherence_cat	Pre_Stress	Pre_Anxiety	Pre_Resilience
K001	1	9	7	3	9	7	50
K001	2	9	5	3	9	7	50
K001	3	10	8	3	9	7	50
K001	4	8	4	3	9	7	50
K001	5	0	0	3	9	7	50
K001	6	3	0	3	9	7	50
K001	7	0	0	3	9	7	50
K001	8	0	0	3	9	7	50
K001	9	0	0	3	9	7	50
K001	10	4	1	3	9	7	50
K001	11	0	0	3	9	7	50
K001	12	0	0	3	9	7	50
K001	13	0	0	3	9	7	50
K001	14	2	0	3	9	7	50
K001	15	4	2	3	9	7	50
K001	16	0	0	3	9	7	50
K001	17	0	0	3	9	7	50
K001	18	2	0	3	9	7	50
K001	19	9	5	3	9	7	50
K001	20	6	2	3	9	7	50
K001	21	0	0	3	9	7	50
K001	22	0	0	3	9	7	50
K001	23	6	2	3	9	7	50
K001	24	3	0	3	9	7	50
K001	25	0	0	3	9	7	50
K001	26	3	1	3	9	7	50
K001	27	8	5	3	9	7	50
K001	28	0	0	3	9	7	50
K002	1	3	0	3	13	8	53
K002	2	0	0	3	13	8	53
K002	3	0	0	3	13	8	53
K002	4	1	0	3	13	8	53
K002	5	0	0	3	13	8	53
K002	6	0	0	3	13	8	53
K002	7	0	0	3	13	8	53
K002	8	0	0	3	13	8	53
K002	9	3	1	3	13	8	53
K002	10	3	0	3	13	8	53
K002	11	3	0	3	13	8	53
K002	12	0	0	3	13	8	53
K002	13	0	0	3	13	8	53
K002	14	1	0	3	13	8	53
K002	15	0	0	3	13	8	53
K002	16	4	2	3	13	8	53
K002	17	2	0	3	13	8	53
K002	18	0	0	3	13	8	53
K002	19	0	0	3	13	8	53
K002	20	1	0	3	13	8	53
K002	21	0	0	3	13	8	53
K002	22	1	0	3	13	8	53
K002	23	0	0	3	13	8	53
K002	24	0	0	3	13	8	53
K002	25	0	0	3	13	8	53
K002	26	0	0	3	13	8	53
K002	27	0	0	3	13	8	53
K002	28	0	0	3	13	8	53
K003	1	4	0	2	12	13	48
K003	2	4	1	2	12	13	48
K003	3	6	2	2	12	13	48
K003	4	8	4	2	12	13	48
K003	5	4	2	2	12	13	48
K003	6	1	0	2	12	13	48
K003	7	3	1	2	12	13	48
K003	8	4	1	2	12	13	48
K003	9	7	4	2	12	13	48
K003	10	4	2	2	12	13	48
K003	11	4	1	2	12	13	48
K003	12	4	2	2	12	13	48
K003	13	7	4	2	12	13	48
K003	14	4	2	2	12	13	48
K003	15	9	4	2	12	13	48
K003	16	7	3	2	12	13	48
K003	17	6	3	2	12	13	48
K003	18	3	1	2	12	13	48
K003	19	6	3	2	12	13	48
K003	20	4	2	2	12	13	48
K003	21	5	0	2	12	13	48
K003	22	2	0	2	12	13	48
K003	23	7	4	2	12	13	48
K004	1	7	5	3	9	7	45
K004	2	7	4	3	9	7	45
K004	3	6	4	3	9	7	45
K004	4	8	5	3	9	7	45
K004	5	8	6	3	9	7	45
K004	6	7	6	3	9	7	45
K004	7	7	5	3	9	7	45
K004	8	8	7	3	9	7	45
K004	9	4	3	3	9	7	45
K004	10	7	5	3	9	7	45
K004	11	4	2	3	9	7	45
K004	12	8	6	3	9	7	45
K004	13	6	4	3	9	7	45
K004	14	7	5	3	9	7	45
K004	15	3	2	3	9	7	45
K004	16	2	1	3	9	7	45
K004	17	0	0	3	9	7	45
K004	18	0	0	3	9	7	45
K004	19	0	0	3	9	7	45
K004	20	4	2	3	9	7	45
K004	21	2	1	3	9	7	45
K004	22	0	0	3	9	7	45
K004	23	0	0	3	9	7	45
K004	24	3	0	3	9	7	45
K004	25	0	0	3	9	7	45
K004	26	0	0	3	9	7	45
K004	27	0	0	3	9	7	45
K004	28	0	0	3	9	7	45
K005	1	0	0	3	6	5	76
K005	2	0	0	3	6	5	76
K005	3	9	4	3	6	5	76
K005	4	5	3	3	6	5	76
K005	5	7	5	3	6	5	76
K005	6	9	7	3	6	5	76
K005	7	6	3	3	6	5	76
K005	8	6	4	3	6	5	76
K005	9	8	6	3	6	5	76
K005	10	9	6	3	6	5	76
K005	11	5	4	3	6	5	76
K005	12	5	2	3	6	5	76
K005	13	7	5	3	6	5	76
K005	14	0	0	3	6	5	76
K005	15	0	0	3	6	5	76
K005	16	0	0	3	6	5	76
K005	17	0	0	3	6	5	76
K005	18	0	0	3	6	5	76
K005	19	4	2	3	6	5	76
K005	20	4	2	3	6	5	76
K005	21	4	2	3	6	5	76
K005	22	5	2	3	6	5	76
K005	23	4	3	3	6	5	76
K005	24	7	4	3	6	5	76
K005	25	0	0	3	6	5	76
K005	26	3	0	3	6	5	76
K006	1	3	1	2	9	7	71
K006	2	2	1	2	9	7	71
K006	3	0	0	2	9	7	71
K006	4	0	0	2	9	7	71
K006	5	0	0	2	9	7	71
K006	6	2	1	2	9	7	71
K006	7	0	0	2	9	7	71
K006	8	3	3	2	9	7	71
K006	9	4	2	2	9	7	71
K006	10	5	3	2	9	7	71
K006	11	3	1	2	9	7	71
K006	12	4	2	2	9	7	71
K006	13	5	2	2	9	7	71
K006	14	4	2	2	9	7	71
K006	15	3	1	2	9	7	71
K006	16	2	1	2	9	7	71
K006	17	2	0	2	9	7	71
K006	18	1	0	2	9	7	71
K006	19	1	0	2	9	7	71
K006	20	1	0	2	9	7	71
K007	1	5	2	3	9	4	78
K007	2	4	0	3	9	4	78
K007	3	0	0	3	9	4	78
K007	4	0	0	3	9	4	78
K007	5	0	0	3	9	4	78
K007	6	0	0	3	9	4	78
K007	7	0	0	3	9	4	78
K007	8	0	0	3	9	4	78
K007	9	0	0	3	9	4	78
K007	10	0	0	3	9	4	78
K007	11	0	0	3	9	4	78
K007	12	0	0	3	9	4	78
K007	13	1	0	3	9	4	78
K007	14	1	0	3	9	4	78
K007	15	4	1	3	9	4	78
K007	16	0	0	3	9	4	78
K007	17	0	0	3	9	4	78
K007	18	3	0	3	9	4	78
K007	19	0	0	3	9	4	78
K007	20	0	0	3	9	4	78
K007	21	0	0	3	9	4	78
K007	22	0	0	3	9	4	78
K007	23	0	0	3	9	4	78
K007	24	0	0	3	9	4	78
K007	25	0	0	3	9	4	78
K007	26	4	1	3	9	4	78
K007	27	0	0	3	9	4	78
K007	28	9	0	3	9	4	78
K008	1	7	2	3	13	15	37
K008	2	5	2	3	13	15	37
K008	3	3	1	3	13	15	37
K008	4	1	0	3	13	15	37
K008	5	1	0	3	13	15	37
K008	6	0	0	3	13	15	37
K008	7	0	0	3	13	15	37
K008	8	0	0	3	13	15	37
K008	9	0	0	3	13	15	37
K008	10	0	0	3	13	15	37
K008	11	0	0	3	13	15	37
K008	12	0	0	3	13	15	37
K008	13	0	0	3	13	15	37
K008	14	0	0	3	13	15	37
K008	15	0	0	3	13	15	37
K008	16	2	1	3	13	15	37
K008	17	1	0	3	13	15	37
K008	18	7	4	3	13	15	37
K008	19	3	0	3	13	15	37
K008	20	1	0	3	13	15	37
K008	21	3	1	3	13	15	37
K008	22	3	1	3	13	15	37
K008	23	0	0	3	13	15	37
K008	24	1	1	3	13	15	37
K008	25	1	0	3	13	15	37
K008	26	0	0	3	13	15	37
K008	27	4	1	3	13	15	37
K008	28	2	1	3	13	15	37
K009	1	8	4	3	12	16	36
K009	2	8	1	3	12	16	36
K009	3	0	0	3	12	16	36
K009	4	0	0	3	12	16	36
K009	5	2	0	3	12	16	36
K009	6	6	2	3	12	16	36
K009	7	5	1	3	12	16	36
K009	8	0	0	3	12	16	36
K009	9	0	0	3	12	16	36
K009	10	6	1	3	12	16	36
K009	11	7	1	3	12	16	36
K009	12	1	0	3	12	16	36
K009	13	0	0	3	12	16	36
K009	14	4	1	3	12	16	36
K009	15	8	2	3	12	16	36
K009	16	9	3	3	12	16	36
K009	17	5	2	3	12	16	36
K009	18	9	3	3	12	16	36
K009	19	8	3	3	12	16	36
K009	20	9	5	3	12	16	36
K009	21	7	2	3	12	16	36
K009	22	6	1	3	12	16	36
K009	23	9	3	3	12	16	36
K009	24	9	10	3	12	16	36
K009	25	5	1	3	12	16	36
K009	26	4	1	3	12	16	36
K009	27	5	1	3	12	16	36
K009	28	3	0	3	12	16	36
K010	1	4	3	3	10	20	51
K010	2	5	4	3	10	20	51
K010	3	5	4	3	10	20	51
K010	4	4	3	3	10	20	51
K010	5	5	8	3	10	20	51
K010	6	4	3	3	10	20	51
K010	7	3	2	3	10	20	51
K010	8	3	2	3	10	20	51
K010	9	3	2	3	10	20	51
K010	10	3	2	3	10	20	51
K010	11	5	4	3	10	20	51
K010	12	3	2	3	10	20	51
K010	13	4	3	3	10	20	51
K010	14	2	1	3	10	20	51
K010	15	3	2	3	10	20	51
K010	16	2	1	3	10	20	51
K010	17	3	2	3	10	20	51
K010	18	4	3	3	10	20	51
K010	19	4	3	3	10	20	51
K010	20	3	2	3	10	20	51
K010	21	3	2	3	10	20	51
K010	22	4	3	3	10	20	51
K010	23	3	2	3	10	20	51
K010	24	3	2	3	10	20	51
K010	25	4	3	3	10	20	51
K010	26	3	2	3	10	20	51
K010	27	0	0	3	10	20	51
K010	28	0	0	3	10	20	51
K011	1	6	4	3	15	18	40
K011	2	4	2	3	15	18	40
K011	3	8	6	3	15	18	40
K011	4	10	7	3	15	18	40
K011	5	10	9	3	15	18	40
K011	6	4	1	3	15	18	40
K011	7	4	1	3	15	18	40
K011	8	3	0	3	15	18	40
K011	9	5	2	3	15	18	40
K011	10	3	1	3	15	18	40
K011	11	10	8	3	15	18	40
K011	12	10	3	3	15	18	40
K011	13	8	6	3	15	18	40
K011	14	10	5	3	15	18	40
K011	15	4	1	3	15	18	40
K011	16	10	7	3	15	18	40
K011	17	7	2	3	15	18	40
K011	18	8	2	3	15	18	40
K011	19	3	0	3	15	18	40
K011	20	4	0	3	15	18	40
K011	21	10	7	3	15	18	40
K011	22	6	2	3	15	18	40
K011	23	6	3	3	15	18	40
K011	24	3	1	3	15	18	40
K011	25	8	3	3	15	18	40
K011	26	8	7	3	15	18	40
K012	1	7	5	3	14	17	64
K012	2	4	1	3	14	17	64
K012	3	5	2	3	14	17	64
K012	4	8	5	3	14	17	64
K012	5	8	5	3	14	17	64
K012	6	7	4	3	14	17	64
K012	7	10	8	3	14	17	64
K012	8	6	3	3	14	17	64
K012	9	2	0	3	14	17	64
K012	10	5	1	3	14	17	64
K012	11	8	4	3	14	17	64
K012	12	8	4	3	14	17	64
K012	13	5	1	3	14	17	64
K012	14	0	0	3	14	17	64
K012	15	6	3	3	14	17	64
K012	16	5	3	3	14	17	64
K012	17	4	2	3	14	17	64
K012	18	4	2	3	14	17	64
K012	19	2	0	3	14	17	64
K012	20	4	3	3	14	17	64
K012	21	7	4	3	14	17	64
K012	22	4	2	3	14	17	64
K012	23	3	1	3	14	17	64
K012	24	0	0	3	14	17	64
K012	25	0	0	3	14	17	64
K012	26	8	5	3	14	17	64
K012	27	6	4	3	14	17	64
K012	28	7	3	3	14	17	64
K013	1	5	1	3	13	16	49
K013	2	4	0	3	13	16	49
K013	3	5	2	3	13	16	49
K013	4	6	3	3	13	16	49
K013	5	5	2	3	13	16	49
K013	6	8	4	3	13	16	49
K013	7	10	5	3	13	16	49
K013	8	5	8	3	13	16	49
K013	9	6	2	3	13	16	49
K013	10	7	3	3	13	16	49
K013	11	3	7	3	13	16	49
K013	12	9	6	3	13	16	49
K013	13	6	3	3	13	16	49
K013	14	5	2	3	13	16	49
K013	15	3	1	3	13	16	49
K013	16	5	2	3	13	16	49
K013	17	3	0	3	13	16	49
K013	18	8	5	3	13	16	49
K013	19	9	5	3	13	16	49
K013	20	5	2	3	13	16	49
K013	21	7	5	3	13	16	49
K013	22	6	3	3	13	16	49
K013	23	5	3	3	13	16	49
K013	24	5	1	3	13	16	49
K013	25	7	4	3	13	16	49
K013	26	5	1	3	13	16	49
K013	27	10	7	3	13	16	49
K014	1	0	0	3	9	3	70
K014	2	5	3	3	9	3	70
K014	3	4	1	3	9	3	70
K014	4	1	1	3	9	3	70
K014	5	4	2	3	9	3	70
K014	6	1	1	3	9	3	70
K014	7	3	1	3	9	3	70
K014	8	5	2	3	9	3	70
K014	9	10	2	3	9	3	70
K014	10	0	0	3	9	3	70
K014	11	4	1	3	9	3	70
K014	12	8	4	3	9	3	70
K014	13	2	1	3	9	3	70
K014	14	1	0	3	9	3	70
K014	15	0	0	3	9	3	70
K014	16	2	1	3	9	3	70
K014	17	0	0	3	9	3	70
K014	18	1	1	3	9	3	70
K014	19	0	0	3	9	3	70
K014	20	3	1	3	9	3	70
K014	21	5	3	3	9	3	70
K014	22	0	0	3	9	3	70
K014	23	7	1	3	9	3	70
K014	24	0	0	3	9	3	70
K015	1	10	8	3	6	7	58
K015	2	7	5	3	6	7	58
K015	3	7	5	3	6	7	58
K015	4	7	5	3	6	7	58
K015	5	8	6	3	6	7	58
K015	6	8	5	3	6	7	58
K015	7	5	4	3	6	7	58
K015	8	0	0	3	6	7	58
K015	9	9	7	3	6	7	58
K015	10	4	2	3	6	7	58
K015	11	6	5	3	6	7	58
K015	12	6	4	3	6	7	58
K015	13	9	7	3	6	7	58
K015	14	0	0	3	6	7	58
K015	15	1	0	3	6	7	58
K015	16	7	6	3	6	7	58
K015	17	7	6	3	6	7	58
K015	18	6	2	3	6	7	58
K015	19	8	6	3	6	7	58
K015	20	5	2	3	6	7	58
K015	21	7	5	3	6	7	58
K015	22	5	4	3	6	7	58
K015	23	6	6	3	6	7	58
K015	24	7	5	3	6	7	58
K015	25	5	4	3	6	7	58
K015	26	6	4	3	6	7	58
K015	27	6	5	3	6	7	58
K016	1	8	0	3	14	14	55
K016	2	8	2	3	14	14	55
K016	3	9	1	3	14	14	55
K016	4	9	0	3	14	14	55
K016	5	7	0	3	14	14	55
K016	6	9	0	3	14	14	55
K016	7	8	2	3	14	14	55
K016	8	6	5	3	14	14	55
K016	9	8	0	3	14	14	55
K016	10	0	0	3	14	14	55
K016	11	8	2	3	14	14	55
K016	12	7	3	3	14	14	55
K016	13	6	2	3	14	14	55
K016	14	6	1	3	14	14	55
K016	15	0	0	3	14	14	55
K016	16	6	2	3	14	14	55
K016	17	0	0	3	14	14	55
K016	18	0	0	3	14	14	55
K016	19	0	0	3	14	14	55
K016	20	0	0	3	14	14	55
K016	21	2	0	3	14	14	55
K016	22	7	1	3	14	14	55
K016	23	7	0	3	14	14	55
K016	24	6	0	3	14	14	55
K016	25	10	1	3	14	14	55
K016	26	9	1	3	14	14	55
K016	27	7	1	3	14	14	55
K016	28	7	1	3	14	14	55
K017	1	2	0	3	4	2	65
K017	2	2	0	3	4	2	65
K017	3	3	0	3	4	2	65
K017	4	1	0	3	4	2	65
K017	5	2	0	3	4	2	65
K017	6	3	1	3	4	2	65
K017	7	4	1	3	4	2	65
K017	8	3	1	3	4	2	65
K017	9	2	0	3	4	2	65
K017	10	4	1	3	4	2	65
K017	11	5	2	3	4	2	65
K017	12	2	0	3	4	2	65
K017	13	3	0	3	4	2	65
K017	14	3	0	3	4	2	65
K017	15	2	0	3	4	2	65
K017	16	2	0	3	4	2	65
K017	17	2	0	3	4	2	65
K017	18	3	0	3	4	2	65
K017	19	3	0	3	4	2	65
K017	20	6	1	3	4	2	65
K017	21	4	1	3	4	2	65
K017	22	4	0	3	4	2	65
K017	23	3	0	3	4	2	65
K017	24	3	0	3	4	2	65
K017	25	5	0	3	4	2	65
K017	26	4	0	3	4	2	65
K017	27	2	0	3	4	2	65
K017	28	2	0	3	4	2	65
K018	1	5	2	3	13	17	42
K018	2	8	2	3	13	17	42
K018	3	7	3	3	13	17	42
K018	4	7	2	3	13	17	42
K018	5	5	2	3	13	17	42
K018	6	7	2	3	13	17	42
K018	7	4	2	3	13	17	42
K018	8	7	1	3	13	17	42
K018	9	8	3	3	13	17	42
K018	10	9	8	3	13	17	42
K018	11	9	7	3	13	17	42
K018	12	8	3	3	13	17	42
K018	13	7	4	3	13	17	42
K018	14	7	4	3	13	17	42
K018	15	7	3	3	13	17	42
K018	16	6	2	3	13	17	42
K018	17	5	1	3	13	17	42
K018	18	5	2	3	13	17	42
K018	19	6	3	3	13	17	42
K018	20	5	2	3	13	17	42
K018	21	6	3	3	13	17	42
K018	22	5	2	3	13	17	42
K018	23	4	2	3	13	17	42
K018	24	4	0	3	13	17	42
K018	25	4	1	3	13	17	42
K018	26	4	1	3	13	17	42
K018	27	4	1	3	13	17	42
K018	28	5	2	3	13	17	42
K019	1	0	0	3	13	11	50
K019	2	8	5	3	13	11	50
K019	3	6	3	3	13	11	50
K019	4	5	2	3	13	11	50
K019	5	0	0	3	13	11	50
K019	6	0	0	3	13	11	50
K019	7	0	0	3	13	11	50
K019	8	6	5	3	13	11	50
K019	9	0	0	3	13	11	50
K019	10	2	1	3	13	11	50
K019	11	5	1	3	13	11	50
K019	12	0	0	3	13	11	50
K019	13	5	2	3	13	11	50
K019	14	0	0	3	13	11	50
K019	15	7	5	3	13	11	50
K019	16	0	0	3	13	11	50
K019	17	2	0	3	13	11	50
K019	18	7	3	3	13	11	50
K019	19	1	0	3	13	11	50
K019	20	5	3	3	13	11	50
K019	21	8	3	3	13	11	50
K019	22	0	0	3	13	11	50
K019	23	0	0	3	13	11	50
K019	24	1	0	3	13	11	50
K019	25	6	4	3	13	11	50
K019	26	0	0	3	13	11	50
K019	27	0	0	3	13	11	50
K019	28	5	1	3	13	11	50
K020	1	0	0	3	13	17	47
K020	2	0	0	3	13	17	47
K020	3	3	1	3	13	17	47
K020	4	0	0	3	13	17	47
K020	5	0	0	3	13	17	47
K020	6	3	1	3	13	17	47
K020	7	10	8	3	13	17	47
K020	8	1	0	3	13	17	47
K020	9	3	1	3	13	17	47
K020	10	6	2	3	13	17	47
K020	11	6	5	3	13	17	47
K020	12	10	7	3	13	17	47
K020	13	2	2	3	13	17	47
K020	14	0	0	3	13	17	47
K020	15	6	2	3	13	17	47
K020	16	0	0	3	13	17	47
K020	17	10	5	3	13	17	47
K020	18	0	0	3	13	17	47
K020	19	2	1	3	13	17	47
K020	20	8	6	3	13	17	47
K020	21	3	1	3	13	17	47
K020	22	0	0	3	13	17	47
K020	23	1	0	3	13	17	47
K020	24	0	0	3	13	17	47
K020	25	2	1	3	13	17	47
K020	26	7	5	3	13	17	47
K020	27	2	1	3	13	17	47
K021	1	1	0	2	6	7	63
K021	2	0	0	2	6	7	63
K021	3	0	0	2	6	7	63
K021	4	2	3	2	6	7	63
K021	5	0	0	2	6	7	63
K021	6	0	0	2	6	7	63
K021	7	0	0	2	6	7	63
K021	8	0	0	2	6	7	63
K021	9	0	0	2	6	7	63
K021	10	0	0	2	6	7	63
K021	11	0	0	2	6	7	63
K021	12	0	0	2	6	7	63
K021	13	0	0	2	6	7	63
K021	14	0	0	2	6	7	63
K021	15	0	0	2	6	7	63
K021	16	0	0	2	6	7	63
K021	17	0	0	2	6	7	63
K021	18	0	0	2	6	7	63
K021	19	0	0	2	6	7	63
K021	20	0	0	2	6	7	63
K021	21	0	0	2	6	7	63
K022	1	0	0	3	8	8	50
K022	2	0	0	3	8	8	50
K022	3	0	0	3	8	8	50
K022	4	0	0	3	8	8	50
K022	5	0	0	3	8	8	50
K022	6	0	0	3	8	8	50
K022	7	0	0	3	8	8	50
K022	8	0	0	3	8	8	50
K022	9	0	0	3	8	8	50
K022	10	0	0	3	8	8	50
K022	11	0	0	3	8	8	50
K022	12	0	0	3	8	8	50
K022	13	0	0	3	8	8	50
K022	14	0	0	3	8	8	50
K022	15	0	0	3	8	8	50
K022	16	0	0	3	8	8	50
K022	17	0	0	3	8	8	50
K022	18	0	0	3	8	8	50
K022	19	0	0	3	8	8	50
K022	20	0	0	3	8	8	50
K022	21	0	0	3	8	8	50
K022	22	0	0	3	8	8	50
K022	23	0	0	3	8	8	50
K022	24	4	3	3	8	8	50
K023	1	7	4	3	9	4	59
K023	2	0	0	3	9	4	59
K023	3	0	0	3	9	4	59
K023	4	0	0	3	9	4	59
K023	5	0	0	3	9	4	59
K023	6	0	0	3	9	4	59
K023	7	0	0	3	9	4	59
K023	8	0	0	3	9	4	59
K023	9	0	0	3	9	4	59
K023	10	1	0	3	9	4	59
K023	11	0	0	3	9	4	59
K023	12	0	0	3	9	4	59
K023	13	0	0	3	9	4	59
K023	14	0	0	3	9	4	59
K023	15	2	0	3	9	4	59
K023	16	0	0	3	9	4	59
K023	17	0	0	3	9	4	59
K023	18	2	1	3	9	4	59
K023	19	0	0	3	9	4	59
K023	20	2	1	3	9	4	59
K023	21	3	1	3	9	4	59
K023	22	0	0	3	9	4	59
K023	23	0	0	3	9	4	59
K023	24	0	0	3	9	4	59
K023	25	1	0	3	9	4	59
K023	26	0	0	3	9	4	59
K023	27	0	0	3	9	4	59
K023	28	0	0	3	9	4	59
K024	1	0	0	3	13	20	28
K024	2	2	1	3	13	20	28
K024	3	4	1	3	13	20	28
K024	4	7	3	3	13	20	28
K024	5	4	3	3	13	20	28
K024	6	4	2	3	13	20	28
K024	7	8	6	3	13	20	28
K024	8	4	2	3	13	20	28
K024	9	3	1	3	13	20	28
K024	10	0	0	3	13	20	28
K024	11	0	0	3	13	20	28
K024	12	5	3	3	13	20	28
K024	13	7	6	3	13	20	28
K024	14	6	4	3	13	20	28
K024	15	8	6	3	13	20	28
K024	16	8	5	3	13	20	28
K024	17	10	8	3	13	20	28
K024	18	9	7	3	13	20	28
K024	19	0	0	3	13	20	28
K024	20	6	3	3	13	20	28
K024	21	8	5	3	13	20	28
K024	22	9	8	3	13	20	28
K024	23	10	8	3	13	20	28
K024	24	7	6	3	13	20	28
K024	25	5	4	3	13	20	28
K024	26	7	6	3	13	20	28
K024	27	6	4	3	13	20	28
K024	28	0	0	3	13	20	28
K025	1	0	0	3	5	3	53
K025	2	0	0	3	5	3	53
K025	3	0	0	3	5	3	53
K025	4	0	0	3	5	3	53
K025	5	0	0	3	5	3	53
K025	6	4	3	3	5	3	53
K025	7	8	6	3	5	3	53
K025	8	8	6	3	5	3	53
K025	9	6	4	3	5	3	53
K025	10	0	0	3	5	3	53
K025	11	0	0	3	5	3	53
K025	12	4	2	3	5	3	53
K025	13	2	4	3	5	3	53
K025	14	3	1	3	5	3	53
K025	15	3	2	3	5	3	53
K025	16	4	2	3	5	3	53
K025	17	0	0	3	5	3	53
K025	18	4	1	3	5	3	53
K025	19	2	1	3	5	3	53
K025	20	0	0	3	5	3	53
K025	21	0	0	3	5	3	53
K025	22	5	3	3	5	3	53
K025	23	0	0	3	5	3	53
K025	24	8	5	3	5	3	53
K025	25	0	0	3	5	3	53
K025	26	0	0	3	5	3	53
K025	27	0	0	3	5	3	53
K026	1	8	4	2	14	16	56
K026	2	5	1	2	14	16	56
K026	3	6	2	2	14	16	56
K026	4	7	3	2	14	16	56
K026	5	9	5	2	14	16	56
K026	6	6	3	2	14	16	56
K026	7	10	3	2	14	16	56
K026	8	9	2	2	14	16	56
K026	9	6	1	2	14	16	56
K026	10	4	1	2	14	16	56
K026	11	2	0	2	14	16	56
K026	12	7	5	2	14	16	56
K026	13	9	2	2	14	16	56
K026	14	7	3	2	14	16	56
K026	15	2	1	2	14	16	56
K026	16	6	3	2	14	16	56
K026	17	6	2	2	14	16	56
K026	18	7	3	2	14	16	56
K027	1	6	3	3	8	0	52
K027	2	5	3	3	8	0	52
K027	3	4	2	3	8	0	52
K027	4	4	2	3	8	0	52
K027	5	8	5	3	8	0	52
K027	6	7	4	3	8	0	52
K027	7	6	3	3	8	0	52
K027	8	4	2	3	8	0	52
K027	9	4	2	3	8	0	52
K027	10	5	2	3	8	0	52
K027	11	4	1	3	8	0	52
K027	12	6	3	3	8	0	52
K027	13	8	5	3	8	0	52
K027	14	4	2	3	8	0	52
K027	15	6	4	3	8	0	52
K027	16	6	3	3	8	0	52
K027	17	5	4	3	8	0	52
K027	18	5	3	3	8	0	52
K027	19	7	4	3	8	0	52
K027	20	4	2	3	8	0	52
K027	21	6	3	3	8	0	52
K027	22	4	2	3	8	0	52
K027	23	5	2	3	8	0	52
K027	24	4	2	3	8	0	52
K027	25	5	1	3	8	0	52
K027	26	6	2	3	8	0	52
K027	27	4	2	3	8	0	52
K027	28	4	1	3	8	0	52

## Sheet: Variable_Definitions
	Variables	Pre_Neg_Mood	Post_Neg_Mood	Adherence_cat	Pre_Stress	Pre_Anxiety	Pre_Resilience
	Meaning	Pre negative mood	Post negative mood	Adherence categories	Pre stress (ST-5)	Pre anxiety (GAD-7)	Pre resilience
